# Supplementary material for: Penicillin Allergy Labels and High-risk Antibiotic Prescribing Among Incarcerated Individuals Receiving Antibiotics Across Four US Carceral Systems
Source: Open Forum Infect Dis. 2026 Mar 3;13(3):ofag128. doi: 10.1093/ofid/ofag128 (PMC13014467; doi:10.1093/ofid/ofag128)
Supplement: ofag128_Supplementary_Data [file ofag128_supplementary_data.zip]

Archive with 4 entries (4 files):
- Supplementary_material_1.docx
- Supplementary_Table_1.docx
- Supplementary_Table_2.docx
- Supplementary_Table_3.docx
